# Supplementary material for: Genomic View of Bipolar Disorder Revealed by Whole Genome Sequencing in a Genetic Isolate
Source: PLoS Genet. 2014 Mar 13;10(3):e1004229. doi: 10.1371/journal.pgen.1004229 (PMC3953017; doi:10.1371/journal.pgen.1004229)
Supplement: Table S1 — Top 50 most conserved rare exonic variants by GERP conservation score. (XLSX) [file pgen.1004229.s012.xlsx]

## Sheet: Sheet2
Chrom	Begin	End	Ref	Alt	dbSNP 138	Gene	Effect	GERP score	SIFT	Polyphen2	#BP1 samples (total BP1=23)	# Other samples (total Other=24)	1000G freq.	NHLBI freq.
chr13	46543860	46543861	G	A	Novel	ZC3H13	MISSENSE	6.17	TOLERATED	possibly damaging	3	2	.	.
chr3	186006554	186006555	T	A	rs201478706	DGKG	MISSENSE	6.17	DELETERIOUS	probably damaging	4	4	.	0.000154
chr13	98645391	98645392	C	T	Novel	IPO5	MISSENSE	6.17	DELETERIOUS	probably damaging	2	2	.	.
chr14	78161130	78161131	C	T	rs17825440	ALKBH1	MISSENSE	6.17	TOLERATED	benign	3	1	0.0119048	0.019606
chr2	163230010	163230011	T	C	rs79262587	KCNH7	MISSENSE	6.17	TOLERATED	possibly damaging	2	3	0.00503663	0.009688
chr10	114045834	114045835	C	A	rs147615429	TECTB	MISSENSE	6.17	TOLERATED	benign	2	1	0.00320513	0.005305
chr5	68414333	68414334	G	A	rs61749603	SLC30A5	MISSENSE	6.16	DELETERIOUS	probably damaging	2	1	0.00595238	0.011612
chr17	27963550	27963551	G	T	rs144643694	SSH2	MISSENSE	6.16	TOLERATED	benign	4	3	0.00137363	0.003844
chr5	112175675	112175676	A	G	Novel	APC	MISSENSE	6.16	TOLERATED	NA	2	1	.	.
chr1	145115782	145115783	G	A	rs199848085	SEC22B	MISSENSE	6.11	DELETERIOUS	benign	3	1	.	0.004606
chr7	133884008	133884009	G	A	rs61753513	LRGUK	MISSENSE	6.11	DELETERIOUS	probably damaging	2	0	0.00503663	0.005613
chr17	3195776	3195777	A	T	rs149826123	OR3A1	MISSENSE	6.1	TOLERATED	probably damaging	7	6	0.003663	0.003998
chr17	29221071	29221072	G	C	rs146763824	ATAD5	MISSENSE	6.08	TOLERATED	possibly damaging	2	1	0.0114469	0.000615
chr2	168101293	168101294	T	G	rs199992905	XIRP2	MISSENSE	6.08	TOLERATED	probably damaging	2	3	.	.
chr1	12520435	12520436	C	T	rs143861538	VPS13D	MISSENSE	6.07	TOLERATED	possibly damaging	3	4	0.000457875	0.001538
chr14	102391478	102391479	C	G	Novel	PPP2R5C	MISSENSE	6.07	TOLERATED	benign	2	1	.	.
chr18	67687965	67687966	C	A	rs145976466	RTTN	MISSENSE	6.07	TOLERATED	probably damaging	3	3	0.0018315	0.006084
chr17	5364392	5364393	A	G	rs141223137	DHX33	MISSENSE	6.07	DELETERIOUS	probably damaging	4	2	0.0018315	0.003614
chr18	10979654	10979655	T	G	rs145948919	FAM38B	MISSENSE	6.07	TOLERATED	possibly damaging	4	2	0.00732601	0.014017
chr20	40710642	40710643	C	T	rs151076965	PTPRT	MISSENSE	6.07	DELETERIOUS	probably damaging	2	2	0.00457875	0.003812
chr20	10393912	10393913	G	A	rs74315395	MKKS	MISSENSE	6.07	DELETERIOUS	probably damaging	4	5	.	.
chr9	16437534	16437535	T	A	rs113519552	BNC2	UTR: ACCEPTOR	6.07	NA	NA	2	3	.	.
chr3	134884907	134884908	G	A	rs202034365	EPHB1	MISSENSE	6.07	TOLERATED	benign	4	2	.	0.000391
chr2	27560852	27560853	T	C	rs368196530	GTF3C2	MISSENSE	6.07	TOLERATED	NA	2	4	.	7.7e-05
chr2	217293441	217293442	A	T	rs2066520	SMARCAL1	MISSENSE	6.07	TOLERATED	benign	4	0	0.00137363	0.001845
chr2	202744779	202744780	T	G	Novel	CDK15	MISSENSE	6.06	DELETERIOUS	probably damaging	2	2	.	.
chr20	14307023	14307024	C	T	rs8120693	FLRT3	MISSENSE	6.06	TOLERATED	benign	2	4	0.0119048	0.014609
chr20	11900441	11900442	G	A	rs141676257	BTBD3	MISSENSE	6.06	TOLERATED	benign	2	0	0.0018315	0.003076
chr13	50306527	50306528	T	C	rs34024081	KPNA3	MISSENSE	6.06	TOLERATED	benign	4	4	0.0100733	0.011472
chr19	38385386	38385387	C	T	rs374802983	WDR87	MISSENSE	6.06	NA	probably damaging	3	2	.	0.000438
chr14	65406401	65406402	G	A	rs17881652	GPX2	MISSENSE	6.05	DELETERIOUS	probably damaging	4	4	0.00732601	0.008836
chr5	74077766	74077767	C	T	rs76455982	FAM169A	MISSENSE	6.04	TOLERATED	probably damaging	4	1	0.00457875	0.010221
chr11	102248405	102248406	A	G	rs61754131	BIRC2	MISSENSE	6.04	TOLERATED	probably damaging	5	2	0.000457875	0.001154
chr6	53519754	53519755	G	C	rs114616176	KLHL31	MISSENSE	6.03	TOLERATED	NA	2	6	0.003663	0.000384
chr11	34504001	34504002	C	T	rs200183396	ELF5	MISSENSE	6.03	TOLERATED	benign	6	7	.	7.7e-05
chr16	22277747	22277748	G	T	rs144906808	EEF2K	MISSENSE	6.03	TOLERATED	possibly damaging	4	2	.	0.002386
chr1	39900143	39900144	G	A	Novel	MACF1	MISSENSE	6.03	DELETERIOUS	probably damaging	2	1	.	.
chr2	179458299	179458300	C	T	Novel	TTN	MISSENSE	6.02	DELETERIOUS	probably damaging	2	2	.	.
chr9	5968083	5968084	T	C	rs371086719	KIAA2026	MISSENSE	6.01	TOLERATED	probably damaging	3	1	.	8.5e-05
chr1	53158467	53158468	A	C	rs373010979	C1orf163	MISSENSE	6	TOLERATED	benign	2	1	.	0.000154
chr7	86548544	86548545	G	A	rs139726538	KIAA1324L	MISSENSE	5.99	TOLERATED	benign	3	3	0.00137363	0.001307
chr1	12398295	12398296	C	G	Novel	VPS13D	MISSENSE	5.99	TOLERATED	probably damaging	2	1	.	.
chr6	112460364	112460365	C	T	rs41289902	LAMA4	MISSENSE	5.98	TOLERATED	NA	2	1	0.00595238	0.00938
chr16	9196897	9196898	G	A	mut	C16orf72	MISSENSE	5.98	TOLERATED	probably damaging	4	3	0.000457875	0.001539
chr18	59166613	59166614	G	A	Novel	CDH20	MISSENSE	5.97	TOLERATED	probably damaging	6	1	.	.
chr8	106815445	106815446	G	A	rs373369563	ZFPM2	MISSENSE	5.96	TOLERATED	probably damaging	2	2	.	.
chr15	44944036	44944037	C	T	rs77697105	SPG11	MISSENSE	5.96	DELETERIOUS	benign	3	4	0.00778388	0.014624
chr3	172365792	172365793	C	T	Novel	NCEH1	MISSENSE	5.96	TOLERATED	probably damaging	7	5	.	.
chr11	73686621	73686622	C	G	rs139945658	UCP2	MISSENSE	5.95	TOLERATED	benign	2	1	0.000457875	.
chr1	40310234	40310235	G	T	Novel	TRIT1	MISSENSE	5.95	TOLERATED	probably damaging	2	2	.	.
