# Supplementary material for: Genomic View of Bipolar Disorder Revealed by Whole Genome Sequencing in a Genetic Isolate
Source: PLoS Genet. 2014 Mar 13;10(3):e1004229. doi: 10.1371/journal.pgen.1004229 (PMC3953017; doi:10.1371/journal.pgen.1004229)
Supplement: Table S2 — 514 Amish-specific putative damaging exonic missense variants. Exonic missense variants, identified in 50 subjects with WGS, were filtered by <2% allele frequency in 1000 Genomes, EVS and 54 HapMap WGS. Functional impact was assessed by consensus of Polyphen2 and SIFT. (XLSX) [file pgen.1004229.s013.xlsx]

## Sheet: Sheet2
Chrom	Position	Ref	Alt	dbSNP 138	Gene	Effect	GERP	#BP1 samples (total BP1=23)	# Other samples (total Other=24)	1000G freq.	EVS freq.
chr8	39521389	T	C	rs147445686	ADAM18	MISSENSE	5.85	13	8	.	0.002307
chr8	37692704	G	A	rs113270504	GPR124	MISSENSE	5.34	13	9	0.0105311	0.016608
chr6	42146043	A	G	rs200275941	GUCA1A	MISSENSE	4.57	12	7	.	.
chr1	40020020	C	A	rs79473113	LOC728448	DISRUPT	2.79	10	8	.	.
chrX	65835841	A	G	rs73221529	EDA2R	MISSENSE	4.56	10	10	0.00241109	0.00729
chr19	14164629	C	T	rs75841596	PALM3	MISSENSE	4.5	9	11	0.0173993	.
chr2	61413761	C	A	rs200746889	AHSA2	MISSENSE	5.04	8	1	.	0.000154
chr8	120430415	G	A	Novel	NOV	MISSENSE	5.51	8	5	.	.
chr9	5164252	C	T	Novel	INSL6	NONSENSE	2.05	8	7	.	.
chr1	1387499	T	A	rs199583997	ATAD3C	MISSENSE	2.31	8	8	.	0.001752
chr18	76335864	G	A	rs149637223	LOC100132713	DISRUPT	-1.07	8	10	.	.
chr1	27661952	C	T	rs150461998	TMEM222	MISSENSE	5.63	8	10	0.00961538	0.009303
chr16	25238420	G	A	rs117255669	AQP8	MISSENSE	4.57	7	1	0.00869963	0.016931
chr19	9067237	T	G	rs201826382	MUC16	MISSENSE	2.52	7	3	.	.
chr2	96907615	A	C	Novel	LOC285033	NONSTOP	0.43	7	3	.	.
chr16	48204130	C	T	rs60681475	ABCC11	DISRUPT	5.03	7	4	0.00778388	0.010844
chr6	84925066	A	G	rs147915749	KIAA1009	MISSENSE	5.46	7	4	0.000915751	0.003153
chr6	84904604	G	C	rs17790493	KIAA1009	MISSENSE	5.08	7	4	0.0178571	0.019154
chr19	9059827	A	G	rs76869876	MUC16	MISSENSE	-1.7	7	4	0.00457875	0.005783
chr3	172365793	C	T	Novel	NCEH1	MISSENSE	5.96	7	5	.	.
chr11	48267242	G	A	rs145684951	OR4X2	MISSENSE	4.46	7	5	.	0.000154
chr2	163302901	C	T	rs78247304	KCNH7	MISSENSE	5.55	7	5	.	.
chr11	55798414	G	T	rs142890517	OR5AS1	MISSENSE	-0.902	7	5	.	7.7e-05
chr17	3195777	A	T	rs149826123	OR3A1	MISSENSE	6.1	7	6	0.003663	0.003998
chr7	120911438	G	A	rs138155176	C7orf58	MISSENSE	5.93	7	6	0.000915751	0.001692
chr22	26937139	C	T	rs117701840	TPST2	MISSENSE	4.32	7	6	0.00412088	0.004921
chr12	110566907	A	G	rs34684319	IFT81	MISSENSE	5.55	7	6	0.0137363	0.014455
chr10	75860740	A	G	rs71579374	VCL	MISSENSE	5.04	7	7	0.000457875	0.000923
chr1	1269071	A	G	rs376489341	TAS1R3	MISSENSE	2.83	7	8	.	7.7e-05
chr19	12429782	G	A	rs112896133	ZNF563	NONSENSE	-0.312	7	8	0.00412088	0.008765
chr19	48620943	C	A	rs145821638	LIG1	MISSENSE	1.24	7	9	.	0.001384
chr19	6013084	C	T	rs78767825	RFX2	MISSENSE	4.99	7	10	0.00228938	0.000923
chr19	13057852	C	T	rs45600935	LOC100507328	DISRUPT	0.43	6	1	.	.
chr9	104133461	T	C	rs28937579	BAAT	MISSENSE	3.28	6	1	.	.
chr9	5361143	G	C	rs72703655	C9orf46	MISSENSE	5.49	6	1	0.00686813	0.014147
chr5	23524516	A	G	rs193211869	PRDM9	MISSENSE	3.34	6	2	0.00137363	0.002582
chr15	56923895	C	A	rs61741526	ZNF280D	MISSENSE	1.7	6	3	0.00824176	0.017659
chr10	106163533	C	T	rs41291850	CCDC147	MISSENSE	-0.567	6	3	0.003663	0.005228
chr17	6663899	G	T	rs146752602	XAF1	NONSENSE	-5.71	6	3	0.0018315	0.004152
chr2	178879115	G	A	rs188985665	PDE11A	NONSENSE	2.25	6	3	0.000915751	.
chr5	174948943	C	T	rs34907038	SFXN1	MISSENSE	5.82	6	3	0.00137363	0.004075
chr8	77768498	G	A	rs142555710	ZFHX4	MISSENSE	5.45	6	4	0.0105311	0.011871
chr17	45214669	T	G	rs62075620	CDC27	MISSENSE	5.81	6	4	.	.
chr1	153932761	G	C	Novel	SLC39A1	MISSENSE	4.45	6	4	.	.
chr2	47378611	T	C	rs71423949	C2orf61	MISSENSE	5.12	6	5	0.0123626	0.017377
chr11	7672195	T	C	rs147381115	PPFIBP2	MISSENSE	5.35	6	6	.	0.000154
chr12	4791451	C	T	rs34076756	NDUFA9	MISSENSE	4.86	6	6	0.014652	0.016761
chr15	55916703	T	G	rs148011047	PRTG	MISSENSE	4.6	6	6	0.00320513	0.00234
chr15	75114242	G	A	rs201755074	LMAN1L	DISRUPT	-1.19	6	6	.	0.000154
chr15	43569097	C	T	rs146833656	TGM7	MISSENSE	5.13	6	7	0.00320513	0.009152
chr6	38890849	G	A	rs141263020	DNAH8	MISSENSE	5.51	6	7	0.000457875	0.001307
chr17	73520380	C	T	rs144662042	TSEN54	MISSENSE	3.7	6	8	0.00641026	0.01261
chr1	11766493	C	T	rs145666335	C1orf187	MISSENSE	3.82	6	8	.	0.003441
chr10	95161268	C	T	rs41290202	MYOF	MISSENSE	5.54	6	8	0.00869963	0.013138
chr14	24459567	T	C	rs184019002	DHRS4L2	MISSTART	-0.884	6	8	0.0132784	0.006387
chr5	180166677	G	A	rs11960429	OR2Y1	MISSENSE	0.0645	6	9	0.0128205	0.015301
chr6	160952816	T	C	rs41267807	LPA	MISSENSE	2.87	5	0	0.00641026	0.01261
chr2	170387886	G	C	rs34291832	FASTKD1	NONSENSE	5.45	5	1	0.00869963	0.01161
chr19	11486271	C	T	Novel	C19orf39	MISSENSE	5.17	5	1	.	.
chr7	151810377	T	C	rs145631984	GALNT11	MISSENSE	5.59	5	1	0.0018315	0.005997
chr8	74782503	C	T	Novel	UBE2W	DISRUPT	-2.02	5	1	.	.
chr2	84990070	G	C	rs116588184	DNAH6	DISRUPT	5.57	5	1	.	.
chr15	80191338	A	G	rs139874813	ST20	MISSENSE	2.09	5	2	0.00137363	0.001384
chr11	102248406	A	G	rs61754131	BIRC2	MISSENSE	6.04	5	2	0.000457875	0.001154
chr15	76668604	T	C	Novel	SCAPER	MISSENSE	5.85	5	2	.	.
chr19	45852126	C	T	rs202191282	KLC3	MISSENSE	3.62	5	2	.	0.002848
chr1	19199448	G	T	rs61757683	ALDH4A1	MISSENSE	4.82	5	3	0.00732601	0.0173
chr16	65605672	A	G	rs11642685	LOC283867	DISRUPT	-1.36	5	3	0.0173993	.
chr16	70512349	G	A	rs17886060	FUK	MISSENSE	5.65	5	3	0.00457875	0.010235
chr12	6947196	C	T	rs78623250	LEPREL2	MISSENSE	2.83	5	3	0.00915751	0.008014
chr1	155295681	C	T	rs148123009	RUSC1	MISSENSE	4.07	5	3	0.0018315	0.00123
chr16	4802661	C	T	Novel	ZNF500	MISSENSE	3.9	5	3	.	.
chr14	91357007	C	T	rs55911249	RPS6KA5	MISSENSE	5.45	5	3	0.000457875	0.001538
chr16	4606635	G	A	rs62625009	LOC342346	MISSENSE	3.23	5	3	0.00778388	0.009636
chr14	93081766	G	T	Novel	RIN3	MISSENSE	5.7	5	4	.	.
chr2	21229160	C	T	rs5742904	APOB	MISSENSE	5.85	5	4	.	0.000692
chr2	207041602	T	C	rs138365581	GPR1	MISSENSE	5.84	5	5	0.0018315	0.006382
chr3	124578212	C	G	rs112151655	ITGB5	MISSENSE	5.26	5	5	0.003663	0.005228
chr2	239844036	T	C	rs144503121	FLJ43879	DISRUPT	-0.285	5	5	0.00824176	.
chr3	57401266	C	T	rs189965161	DNAH12	MISSENSE	5.44	5	5	0.00228938	0.005913
chr8	98973696	G	A	rs199611870	MATN2	MISSENSE	4.67	5	5	.	0.001731
chr17	40717048	C	T	rs201600053	COASY	MISSENSE	5.07	5	5	.	.
chr19	57286568	A	G	rs148139560	ZIM2	MISSENSE	-0.258	5	6	0.00915751	0.010764
chr9	136029520	C	T	rs41297225	GBGT1	MISSENSE	4.48	5	6	0.000457875	0.001384
chr12	4853740	G	A	rs34687270	GALNT8	MISSENSE	2.54	5	7	0.00732601	0.008227
chr2	242312572	G	A	rs61739702	FARP2	MISSENSE	5.65	5	7	0.0173993	0.017915
chr10	124457821	T	C	rs144060316	C10orf120	MISSENSE	2.23	5	8	.	.
chr1	149902342	C	T	rs145659444	MTMR11	MISSENSE	5.27	5	9	0.000457875	0.004921
chr16	72984595	C	A	rs2213978	ZFHX3	MISSENSE	5.21	4	0	0.00961538	0.014774
chr2	163136505	C	G	rs35337543	IFIH1	DISRUPT	5.5	4	0	0.00778388	0.00815
chr13	32371541	C	T	Novel	RXFP2	MISSENSE	2.93	4	1	.	.
chr15	41820065	C	A	Novel	RPAP1	MISSENSE	5.55	4	1	.	.
chr9	139259592	C	G	rs141992399	CARD9	DISRUPT	2.41	4	1	0.0018315	0.005536
chr3	126194179	C	A	Novel	ZXDC	MISSENSE	3.24	4	1	.	.
chr1	207818658	T	G	rs115047031	CR1L	MISSENSE	-2.42	4	1	0.00824176	0.008458
chr17	10415269	A	G	rs117790102	MYH1	MISSENSE	5.73	4	1	0.00595238	0.010303
chr1	160141491	C	T	rs142338502	ATP1A4	MISSENSE	4.19	4	1	0.000915751	0.001461
chr15	42135893	C	T	rs199962342	JMJD7-PLA2G4B	NONSENSE	5.15	4	1	.	0.000231
chr9	139110556	G	A	rs61744120	QSOX2	MISSENSE	4.86	4	1	0.00641026	0.004691
chr15	52511955	C	T	Novel	MYO5C	DISRUPT	4.42	4	1	.	.
chr17	5364393	A	G	rs141223137	DHX33	MISSENSE	6.07	4	2	0.0018315	0.003614
chr3	14180731	C	T	rs113449357	TMEM43	MISSENSE	4.37	4	2	0.00641026	0.009842
chr17	66929353	C	T	Novel	ABCA8	MISSENSE	4.17	4	2	.	.
chr6	41010518	G	A	rs41273356	TSPO2	DISRUPT	-2.3	4	2	0.010989	.
chr1	84847674	C	T	rs17131641	UOX	DISRUPT	5.75	4	2	.	.
chr6	31602720	G	T	Novel	BAT2	MISSENSE	5.51	4	2	.	.
chr1	144864277	G	A	rs139257887	PDE4DIP	NONSENSE	2.52	4	2	.	0.005922
chr17	72367973	T	C	rs148514779	GPR142	MISSENSE	4.99	4	2	0.00274725	0.003921
chr12	15656846	C	G	rs61754411	PTPRO	MISSENSE	1.97	4	2	0.0119048	0.019689
chr20	62839672	C	T	rs144747841	MYT1	MISSENSE	3.44	4	2	0.000457875	0.001538
chr3	44943164	G	A	rs139860990	TGM4	NONSENSE	1.91	4	3	0.00595238	0.006997
chr7	150715947	T	C	rs7804893	ATG9B	MISSENSE	4.85	4	3	.	.
chr9	137777198	G	A	rs199879528	FCN2	MISSENSE	1.89	4	3	.	0.000232
chr4	155412141	C	A	rs148953504	DCHS2	MISSENSE	4.92	4	3	0.000457875	0.002192
chr1	158045965	G	A	rs191487619	KIRREL	MISSENSE	3.46	4	3	0.00274725	0.004599
chr17	38172072	G	C	rs139072004	CSF3	MISSENSE	2.53	4	3	.	.
chr8	82371545	G	A	rs201617700	FABP9	MISSENSE	3.09	4	3	.	0.000461
chr2	121748048	G	A	rs114814747	GLI2	MISSENSE	4.98	4	3	0.00503663	0.010918
chr16	9196898	G	A	mut	C16orf72	MISSENSE	5.98	4	3	0.000457875	0.001539
chr18	42532553	C	T	Novel	SETBP1	MISSENSE	5.88	4	3	.	.
chr16	70889073	A	G	rs377745805	HYDIN	MISSENSE	5.57	4	4	.	.
chr17	3591359	G	A	rs146166049	P2RX5	MISSENSE	5.11	4	4	.	0.001077
chr12	101779837	G	A	rs118052100	UTP20	MISSENSE	5.04	4	4	0.0018315	0.003537
chr1	201383693	G	A	rs142145258	TNNI1	MISSENSE	3.83	4	4	.	0.00123
chr2	113832774	C	T	rs138974369	IL1F10	MISSENSE	4.81	4	4	0.00137363	0.003152
chr3	186006555	T	A	rs201478706	DGKG	MISSENSE	6.17	4	4	.	0.000154
chr19	59012675	C	T	rs142672241	SLC27A5	MISSENSE	3.85	4	4	0.00228938	0.002076
chr16	14346333	C	T	rs370175066	MKL2	MISSENSE	5.84	4	4	.	7.7e-05
chr17	80320303	G	T	rs147220016	TEX19	MISSENSE	1.94	4	5	0.00228938	0.002615
chr22	50644760	G	A	Novel	RP3-402G11.5	MISSENSE	4.3	4	5	.	.
chrX	127185657	C	T	rs61732204	ACTRT1	MISSENSE	3.48	4	5	0.0108499	0.018271
chr20	10393913	G	A	rs74315395	MKKS	MISSENSE	6.07	4	5	.	.
chr8	30948045	A	G	rs150148567	WRN	MISSENSE	5.62	4	5	0.00137363	0.00208
chr13	111862344	A	T	rs146715616	ARHGEF7	MISSENSE	5.39	4	5	0.000457875	0.002076
chr2	168101386	G	A	rs76672761	XIRP2	MISSENSE	5.91	4	5	0.00778388	0.016563
chr22	21989008	C	G	rs76336942	CCDC116	MISSENSE	3.38	4	5	0.00961538	0.009842
chr6	26056503	T	C	rs141424312	HIST1H1C	MISSENSE	5.73	4	6	.	7.7e-05
chr5	853171	G	T	rs111358656	LOC100129204	NONSENSE	-1.64	4	6	.	.
chr19	1057343	G	A	rs117187003	ABCA7	MISSENSE	3.65	4	6	0.00228938	0.002691
chr19	54600184	G	T	Novel	OSCAR	MISSENSE	4.28	4	7	.	.
chr12	11174845	T	G	rs115193179	TAS2R19	MISSENSE	2.55	4	7	0.00595238	0.009612
chr12	11174286	C	T	rs77837442	TAS2R19	NONSENSE	-2.42	4	7	0.00595238	0.009688
chr12	44177511	G	A	rs55944915	IRAK4	MISSENSE	5.68	4	7	0.00641026	0.011226
chr1	43240998	C	T	rs11548275	C1orf50	MISSENSE	0.805	4	7	0.00778388	0.016377
chr15	41989091	C	A	rs61736074	MGA	MISSENSE	5.21	4	8	0.0100733	0.01407
chr1	196918741	G	A	rs79351096	CFHR2	MISSENSE	3.33	4	8	0.0151099	0.019222
chr17	1841037	G	A	rs150719821	RTN4RL1	MISSENSE	0.608	3	0	0.00320513	0.010005
chr14	24534337	C	A	rs201242408	LRRC16B	MISSENSE	4.92	3	0	0.00549451	.
chr10	100219353	G	T	Novel	HPSE2	MISSENSE	5.31	3	0	.	.
chr9	131418941	G	A	rs201715229	WDR34	MISSENSE	2.83	3	0	.	0.003903
chr7	107600211	G	C	rs80095409	LAMB1	MISSENSE	5.31	3	0	0.00641026	0.010687
chr1	46089034	C	T	Novel	CCDC17	NONSENSE	1.3	3	0	.	.
chr1	158736091	G	A	rs370632064	OR6N1	MISSENSE	1.76	3	0	.	7.7e-05
chr7	154408707	A	T	Novel	DPP6	FRAMESHIFT	-1.65	3	0	.	.
chr11	8111646	A	C	Novel	TUB	MISSENSE	5.23	3	0	.	.
chr14	51382637	G	A	rs143759519	PYGL	MISSENSE	5.41	3	0	0.00137363	0.004844
chr2	33567971	C	T	rs61751742	LTBP1	MISSENSE	5.91	3	0	0.00595238	0.007227
chr2	234669155	C	A	rs72551340	UGT1A1	NONSENSE	4.27	3	0	.	.
chr1	93698115	G	A	Novel	CCDC18	MISSENSE	5.71	3	0	.	.
chr6	43307399	G	A	rs145629243	ZNF318	MISSENSE	4.96	3	0	0.00457875	0.007766
chr5	137451371	T	A	rs199625446	NME5	NONSTOP	2.48	3	0	.	.
chr9	131396538	G	A	Novel	WDR34	MISSENSE	4.31	3	1	.	.
chr2	44031879	G	A	Novel	DYNC2LI1	DISRUPT	4.48	3	1	.	.
chr4	1018891	G	T	rs4647931	FGFRL1	MISSENSE	3.54	3	1	0.00961538	0.019695
chr6	134583282	C	T	Novel	SGK1	MISSENSE	5.84	3	1	.	.
chr11	64607670	G	A	rs34454471	CDC42BPG	MISSENSE	5.27	3	1	0.00686813	0.008158
chr17	34951458	T	A	rs143529065	DHRS11	MISSENSE	5.82	3	1	0.00320513	0.007381
chr19	1506135	C	T	rs142558769	ADAMTSL5	MISSENSE	3.61	3	1	0.000915751	0.003539
chr8	19362817	G	A	Novel	CSGALNACT1	MISSENSE	4.86	3	1	.	.
chr8	145579958	A	G	Novel	FBXL6	DISRUPT	4.47	3	1	.	.
chr10	50947825	A	G	rs143105288	OGDHL	MISSENSE	4.48	3	1	0.00732601	0.002999
chr9	5968084	T	C	rs371086719	KIAA2026	MISSENSE	6.01	3	1	.	8.5e-05
chr17	1174394	C	A	Novel	BHLHA9	NONSENSE	-2.03	3	1	.	.
chr4	155249299	C	G	rs142035311	DCHS2	MISSENSE	5.67	3	1	0.000915751	7.7e-05
chr16	1272026	C	G	rs369894954	TPSG1	MISSENSE	3.06	3	1	.	.
chr4	185582954	T	C	rs142122035	CCDC111	MISSENSE	5.8	3	1	0.00778388	0.008688
chr5	134686513	C	G	Novel	H2AFY	MISSENSE	5.91	3	1	.	.
chr2	15618404	C	G	rs76459791	NBAS	MISSENSE	4.68	3	1	0.00549451	0.009611
chr6	111696171	C	A	Novel	REV3L	MISSENSE	5.54	3	1	.	.
chr22	35779112	T	A	rs369762159	HMOX1	MISSENSE	-0.276	3	1	.	7.7e-05
chr16	75690424	A	G	rs145251422	TERF2IP	MISSENSE	4.76	3	1	.	0.000385
chr4	8271873	G	A	rs200028871	HTRA3	MISSENSE	3.3	3	1	.	0.004959
chr2	120776742	C	T	rs141466977	EPB41L5	MISSENSE	0.983	3	1	0.0018315	0.004229
chr4	79458320	C	T	rs199510509	FRAS1	MISSENSE	5.93	3	1	.	0.001332
chr20	3687141	C	A	rs150358287	SIGLEC1	NONSENSE	-0.629	3	1	0.00412088	0.008073
chr14	92076825	G	C	rs149037988	CATSPERB	MISSENSE	5.75	3	1	0.00503663	0.004152
chr10	27459855	G	C	Novel	MASTL	MISSENSE	4.38	3	1	.	.
chr1	171076952	C	T	rs72549326	FMO3	MISSENSE	4.84	3	1	.	0.00246
chr7	37903064	C	T	rs199901385	TXNDC3	NONSENSE	1.78	3	1	.	.
chr7	75933126	C	G	rs145243219	HSPB1	MISSENSE	2.45	3	1	.	0.000154
chr17	1939370	G	A	Novel	DPH1	MISSENSE	5.25	3	2	.	.
chr3	75786421	G	T	rs75202392	ZNF717	MISSENSE	0.718	3	2	.	.
chr1	9075221	G	A	rs35776221	SLC2A7	MISSENSE	0.751	3	2	0.00457875	0.005538
chr11	126160826	C	T	rs8177399	TIRAP	MISSENSE	0.898	3	2	0.0114469	0.014543
chr7	151108880	T	C	Novel	LOC100131176	DISRUPT	-2.85	3	2	.	.
chr8	144658630	G	A	rs35975875	NAPRT1	MISSENSE	4.32	3	2	0.00274725	0.004462
chr3	125873435	C	T	Novel	ALDH1L1	MISSENSE	4.54	3	2	.	.
chr16	10775949	T	C	rs141275094	TEKT5	MISSENSE	5.05	3	2	0.00137363	0.003078
chr1	51584465	C	T	rs184105748	C1orf185	NONSENSE	4.44	3	2	0.003663	.
chr20	2777921	C	T	rs41301840	CPXM1	MISSENSE	4.66	3	2	0.00137363	0.000848
chr1	196928188	A	G	rs41310132	CFHR2	MISSENSE	3.52	3	2	0.00824176	0.012387
chr5	140855813	G	A	rs146372628	PCDHGC3	MISSENSE	5.65	3	2	0.000457875	0.000538
chr17	34191815	G	A	rs116191233	C17orf66	NONSENSE	-3.27	3	2	0.000457875	0.000538
chrX	69498482	C	G	rs12857550	ARR3	MISSENSE	3.59	3	2	0.00421941	0.009467
chr20	1293141	C	T	mut,rs35367003	SDCBP2	MISSENSE	4.7	3	2	0.00869963	0.014993
chr19	38385387	C	T	rs374802983	WDR87	MISSENSE	6.06	3	2	.	0.000438
chr3	195492191	C	A	Novel	MUC4	MISSENSE	4.25	3	2	.	.
chr3	50307599	C	T	Novel	SEMA3B	NONSENSE	4.23	3	2	.	.
chr4	10079513	G	A	rs186889066	WDR1	MISSENSE	4.69	3	2	0.000915751	0.000234
chr8	134270611	C	T	rs150796527	NDRG1	MISSENSE	5.56	3	2	.	.
chr16	1867236	T	C	rs144037672	HAGH	MISSENSE	-2.19	3	2	0.000457875	0.000308
chr5	33577232	G	A	rs375366015	ADAMTS12	MISSENSE	5.28	3	2	.	0.000154
chr5	7892937	A	G	rs41283145	MTRR	MISSENSE	5.16	3	2	0.00320513	0.002614
chr22	24717510	C	T	rs56168869	CYTSA	MISSENSE	5.63	3	2	0.00641026	0.00569
chr19	2934625	C	T	rs141883841	ZNF77	MISSENSE	2.93	3	2	0.000457875	0.002307
chr15	55731682	T	A	rs116339967	DYX1C1	MISSENSE	3.96	3	2	0.00137363	0.001619
chr1	161193166	A	C	Novel	APOA2	MISSENSE	4.68	3	2	.	.
chr19	54650379	A	T	Novel	CNOT3	MISSENSE	4.54	3	2	.	.
chr4	77662361	C	A	rs147732653	SHROOM3	MISSENSE	0.952	3	2	0.00869963	0.005297
chr20	17446056	C	T	rs200711626	PCSK2	MISSENSE	4.65	3	2	.	7.7e-05
chr5	177546849	C	T	rs146962131	N4BP3	MISSENSE	5.5	3	2	0.000915751	0.00123
chr7	12414314	C	G	rs138469050	VWDE	DISRUPT	4.01	3	2	0.00641026	0.009687
chr12	44130330	G	A	rs116948464	PUS7L	MISSENSE	5.02	3	2	0.00320513	0.004229
chr17	33481599	A	C	Novel	UNC45B	MISSENSE	4.71	3	2	.	.
chr11	93103330	C	T	rs34205920	CCDC67	MISSENSE	5.5	3	3	0.00274725	0.007166
chr5	1335280	G	A	rs150993328	CLPTM1L	MISSENSE	3.63	3	3	0.000457875	0.002614
chr1	165648710	G	A	rs55725612	ALDH9A1	MISSENSE	5.37	3	3	0.0132784	0.016915
chr11	100999480	T	A	Novel	PGR	MISSENSE	-1.13	3	3	.	.
chr16	21245101	G	C	rs143428829	ANKS4B	MISSENSE	5.22	3	3	0.00412088	0.005172
chr3	51418955	C	T	Novel	DOCK3	MISSENSE	5.23	3	3	.	.
chr2	20202930	G	A	rs77245812	MATN3	MISSENSE	5.5	3	3	0.00778388	0.011459
chr10	27625763	C	T	Novel	LOC729549	DISRUPT	0.609	3	3	.	.
chr4	152629199	A	T	Novel	PET112L	NONSENSE	3.06	3	3	.	.
chr15	80423582	C	T	Novel	ZFAND6	MISSENSE	5.28	3	3	.	.
chr6	167728725	T	C	rs663227	UNC93A	MISSENSE	3.86	3	3	.	.
chr9	710915	A	T	rs61737971	KANK1	MISSENSE	5.95	3	3	0.00228938	0.007458
chr19	1468408	C	A	rs200444154	APC2	MISSENSE	4.03	3	3	.	0.000929
chr2	15567868	C	T	Novel	NBAS	MISSENSE	5.7	3	3	.	.
chr22	18072880	G	T	Novel	SLC25A18	NONSENSE	5.22	3	3	.	.
chr11	116631542	G	C	rs35004487	BUD13	MISSENSE	5.87	3	3	0.00641026	0.011544
chr17	37815304	G	C	rs11556624	STARD3	MISSENSE	5	3	3	0.00686813	0.017453
chr7	135258511	C	G	rs148613242	NUP205	MISSENSE	5.1	3	4	0.000915751	0.001461
chr19	5694557	G	C	rs147588238	LONP1	MISSENSE	1.61	3	4	.	7.7e-05
chr11	68707054	G	A	rs149824485	IGHMBP2	MISSENSE	4.54	3	4	.	0.000847
chr16	81211570	T	C	rs143824762	PKD1L2	MISSENSE	4.89	3	4	0.00137363	0.002424
chr15	44918690	C	T	rs78183930	SPG11	MISSENSE	5.92	3	4	0.00641026	0.009698
chr17	61557773	A	G	rs3730025	ACE	MISSENSE	4.03	3	4	0.00778388	0.011149
chr19	519112	T	A	Novel	C19orf20	MISSENSE	4.22	3	4	.	.
chr12	21229413	G	A	rs188817665	LST-3TM12	MISSENSE	2.4	3	4	0.00778388	0.005228
chr7	6550584	G	A	rs61732374	GRID2IP	MISSENSE	4.5	3	4	0.00961538	0.012703
chr2	107460345	A	T	rs62155507	ST6GAL2	MISSENSE	4.57	3	4	0.00778388	0.010687
chr4	265547	A	G	rs150738695	ZNF732	MISSENSE	0.977	3	4	0.0100733	0.010512
chr7	6623017	T	C	rs144937586	ZDHHC4	MISSENSE	5.09	3	4	0.00457875	0.007766
chr8	11679273	T	G	rs201713766	FDFT1	MISSENSE	2.81	3	4	.	.
chr3	151166040	G	A	Novel	IGSF10	NONSENSE	3.29	3	4	.	.
chr2	189599515	T	A	rs148753509	DIRC1	MISSENSE	-0.877	3	5	0.00228938	0.003152
chr12	112843766	T	C	Novel	RPL6	MISSENSE	5.05	3	5	.	.
chr2	202352463	G	A	rs140775049	ALS2CR11	NONSENSE	0.78	3	5	0.000457875	0.000538
chr19	41822502	T	C	rs377096486	CCDC97	MISSENSE	4.66	3	5	.	7.7e-05
chr18	28604374	T	C	rs35630063	DSC3	MISSENSE	5.08	3	5	0.0132784	0.014686
chr4	177095773	G	A	rs72706355	WDR17	MISSENSE	5.14	3	5	0.00778388	0.016992
chr11	102733831	C	G	rs200053801	MMP12	NONSTOP	4.04	3	5	.	0.000253
chr12	57493158	C	T	rs373679457	STAT6	MISSENSE	4.47	3	6	.	7.7e-05
chr6	41196169	G	T	rs112680060	TREML4	MISSENSE	2.05	3	6	0.00732601	0.004921
chr1	64089432	G	A	rs77043134	PGM1	DISRUPT	4.98	3	7	0.00549451	0.010115
chrX	75003644	C	G	rs143850427	MAGEE2	MISSENSE	2.5	3	8	.	.
chr2	219688523	C	T	rs201623810	PRKAG3	MISSENSE	5.21	3	8	.	7.7e-05
chr1	20141180	C	G	rs112876882	RNF186	MISSENSE	5.71	3	10	.	.
chr19	53762563	G	C	rs61732642	VN1R2	MISSENSE	1.89	2	0	0.014652	0.014378
chr1	109803697	G	A	rs115077620	CELSR2	MISSENSE	4.77	2	0	0.0018315	0.001153
chr9	115759539	G	C	rs202097035	LOC169834	NONSENSE	1.17	2	0	.	0.000233
chr15	92715021	C	T	Novel	SLCO3A1	NONSENSE	4.99	2	0	.	.
chr17	1386159	A	C	rs201956397	MYO1C	MISSENSE	5.38	2	0	.	.
chr22	49042478	T	C	Novel	FAM19A5	MISSENSE	5.2	2	0	.	.
chr22	29706674	C	T	Novel	GAS2L1	MISSENSE	4.17	2	0	.	.
chr8	105395229	G	A	rs144832279	LOC100130232	NONSENSE	0.126	2	0	.	.
chr3	157221258	A	G	rs148838820	VEPH1	DISRUPT	-1.05	2	0	0.0105311	.
chr11	65715209	C	T	Novel	TSGA10IP	NONSENSE	-2.03	2	0	.	.
chr15	56385868	A	G	rs33984059	RFX7	MISSENSE	5.66	2	0	0.00503663	0.016691
chr11	5173229	C	T	rs147169118	OR52A1	MISSENSE	3.4	2	0	0.00412088	0.009617
chr3	75787321	C	T	rs202223162	ZNF717	MISSENSE	1.16	2	0	.	.
chr1	147380740	A	G	rs138140155	GJA8	MISSENSE	4.4	2	0	0.00228938	0.00246
chr11	67219810	C	T	rs145363353	GPR152	MISSENSE	5.43	2	0	0.000915751	0.003622
chr7	92825188	C	T	rs145244580	HEPACAM2	MISSENSE	4.89	2	0	0.000915751	0.002999
chr6	18208415	G	A	rs72840622	KDM1B	MISSENSE	5.16	2	0	0.00549451	0.016915
chr7	151921149	G	A	rs4024370	MLL3	NONSENSE	5.39	2	0	.	.
chr7	133884009	G	A	rs61753513	LRGUK	MISSENSE	6.11	2	0	0.00503663	0.005613
chr14	103342809	C	T	Novel	TRAF3	MISSENSE	4.8	2	0	.	.
chr12	72179446	C	T	rs61754230	RAB21	MISSENSE	5.76	2	0	0.00778388	0.014147
chr12	18800961	G	C	rs61757718	PIK3C2G	NONSTOP	3.17	2	0	0.00778388	0.014666
chr11	74717537	A	T	rs180878536	NEU3	NONSTOP	0.896	2	0	0.000457875	0.003993
chr22	19776365	G	A	rs73148914	GNB1L	MISSENSE	3.36	2	0	0.0105311	0.01746
chr17	76450772	T	G	Novel	DNAH17	MISSENSE	5.21	2	0	.	.
chr6	84108085	C	T	rs78734745	ME1	DISRUPT	5.86	2	0	0.00503663	0.005843
chr1	224139552	G	A	rs371702086	LOC441124	NONSENSE	0	2	0	.	.
chr15	45059427	A	G	Novel	TRIM69	DISRUPT	5.5	2	0	.	.
chr20	48429462	G	T	rs76846045	SLC9A8	MISSTART	-4.61	2	0	0.00961538	0.01074
chr1	76345823	A	G	rs5745459	MSH4	MISSENSE	5.71	2	0	0.00595238	0.006727
chr8	144358490	G	A	rs139676735	GLI4	MISSENSE	3.97	2	0	.	7.7e-05
chr13	47289694	G	A	Novel	LRCH1	DISRUPT	5.63	2	0	.	.
chr16	22518179	A	G	rs1143435,rs79779373	LOC100506520	DISRUPT	0	2	0	.	.
chr1	103354135	G	C	rs139064549	COL11A1	MISSENSE	5.67	2	0	0.00412088	0.009457
chr3	75718812	A	G	rs73124985	LOC100506764	DISRUPT	-0.747	2	0	.	.
chr1	147096689	G	T	Novel	BCL9	MISSENSE	5.32	2	0	.	.
chr4	111431444	G	A	rs33966350	ENPEP	NONSENSE	5.4	2	0	0.00228938	0.008304
chr4	25806272	G	A	Novel	SEL1L3	MISSENSE	5.19	2	0	.	.
chr3	138340283	G	A	rs201485286	FAIM	MISSENSE	4.7	2	0	.	.
chr15	45402883	G	C	rs151261408	DUOX2	MISSENSE	5.58	2	0	0.00503663	0.012554
chr19	52869431	A	G	rs142300380	ZNF610	MISSENSE	1.82	2	0	0.00228938	0.001615
chr21	15660869	T	G	rs201409013	ABCC13	DISRUPT	3.42	2	0	.	.
chr1	70644596	G	A	rs141157410	LRRC40	MISSENSE	3.9	2	0	0.000457875	0.00354
chr17	7760574	C	T	rs144163075	LSMD1	NONSENSE	5.3	2	0	0.00549451	0.009531
chr3	38565576	G	T	rs1141223	EXOG	MISSENSE	5.54	2	1	0.00503663	0.008842
chr5	56180528	A	T	rs371578161	MAP3K1	MISSENSE	5.52	2	1	.	8.3e-05
chr5	71609959	A	G	rs41271119	MRPS27	MISSENSE	5.73	2	1	0.00732601	0.011996
chr5	96508943	C	T	rs35713904	RIOK2	MISSENSE	5.91	2	1	0.00641026	0.01607
chr10	103907055	C	T	rs34169738	PPRC1	MISSENSE	4.86	2	1	0.0123626	0.015685
chr6	43473025	G	A	rs147994267	TJAP1	MISSENSE	4.69	2	1	0.00412088	0.004536
chr7	150751122	A	C	Novel	CDK5	MISSENSE	5.36	2	1	.	.
chr16	84256578	A	G	rs149163346	KCNG4	MISSENSE	5.5	2	1	0.000457875	0.001462
chr2	220081416	G	A	rs57467915	ABCB6	MISSENSE	2.97	2	1	0.00595238	0.010078
chr8	24250832	C	G	rs61752046	ADAMDEC1	MISSENSE	2.21	2	1	0.00824176	0.010843
chr19	46388557	G	A	Novel	IRF2BP1	MISSENSE	4.59	2	1	.	.
chr1	196927185	G	T	rs41257904	CFHR2	NONSENSE	-1.23	2	1	0.00686813	0.006305
chr10	81932595	G	A	rs147334030	ANXA11	MISSENSE	4.79	2	1	0.00274725	0.005613
chr16	11214529	G	A	rs200931583	CLEC16A	MISSENSE	5.58	2	1	.	.
chr2	130807388	C	T	rs2923830	LOC440905	DISRUPT	0.109	2	1	.	.
chr17	17722395	G	A	rs145316050	SREBF1	MISSENSE	4.62	2	1	.	7.7e-05
chr14	32142591	G	A	rs201412882	NUBPL	MISSENSE	5.53	2	1	.	0.000598
chr19	57646393	T	A	rs111350153	ZIM3	NONSENSE	-3.67	2	1	0.00869963	0.015608
chr19	4328755	G	C	rs79657645	STAP2	NONSENSE	3.43	2	1	0.00503663	0.008163
chr16	56868111	C	T	rs371707121	NUP93	MISSENSE	4.95	2	1	.	7.7e-05
chr12	3938154	C	T	Novel	PARP11	MISSENSE	5.06	2	1	.	.
chr9	133069741	C	A	rs143378550	LOC100289200	NONSENSE	5.43	2	1	0.00824176	.
chr14	104618742	C	G	rs45472297	KIF26A	MISSENSE	-0.0238	2	1	0.0105311	0.009456
chr2	212812268	C	T	Novel	ERBB4	MISSENSE	5.54	2	1	.	.
chr1	156314440	T	G	rs41265041	C1orf182	MISSENSE	4.86	2	1	0.00915751	0.015762
chr9	113312231	G	C	rs61751937	SVEP1	MISSENSE	4.59	2	1	0.0173993	0.019787
chr2	179401179	C	T	rs374876608	TTN	MISSENSE	5.76	2	1	.	8.4e-05
chr11	57509397	A	T	rs185768359	C11orf31	MISSENSE	5.43	2	1	0.00412088	0.001575
chr19	58085021	G	C	rs371604477	ZNF416	MISSENSE	1.87	2	1	.	7.7e-05
chr16	2523111	C	T	rs141616597	NTN3	MISSENSE	3.9	2	1	.	0.001847
chr3	180366117	C	A	rs147383873	CCDC39	MISSENSE	3.59	2	1	0.0018315	0.00237
chr7	35271153	C	A	Novel	TBX20	NONSENSE	5.46	2	1	.	.
chr11	114400991	G	C	rs45609739	FAM55A	MISSENSE	4.29	2	1	0.00274725	0.003617
chr5	110441024	C	T	rs201729923	WDR36	MISSENSE	5.72	2	1	0.000457875	7.7e-05
chr12	49170029	A	G	rs143114060	ADCY6	MISSENSE	4	2	1	0.00228938	0.00223
chr10	72489891	C	T	rs41307534	ADAMTS14	MISSENSE	3.73	2	1	0.003663	0.002768
chr16	2287867	C	T	rs201538561	DNASE1L2	MISSENSE	4.45	2	1	.	0.000236
chr1	158735905	T	G	rs75984757	OR6N1	MISSENSE	4.78	2	1	0.00549451	0.007381
chr3	52559251	C	T	rs201327787	NT5DC2	MISSENSE	5.13	2	1	0	7.7e-05
chr9	137676938	A	T	rs139788610	COL5A1	MISSENSE	4.41	2	1	.	0.000769
chr18	29046607	T	G	rs149262687	DSG3	MISSENSE	4.55	2	1	0.00412088	0.003767
chr8	126093982	C	T	Novel	KIAA0196	MISSENSE	5.88	2	1	.	.
chr2	135891570	G	A	rs200543595	RAB3GAP1	MISSENSE	4.95	2	1	.	.
chr2	44102516	G	A	rs137852988	ABCG8	MISSENSE	2.77	2	1	.	0.000154
chr8	54147451	C	T	rs199536024	OPRK1	MISSENSE	5.95	2	1	0.000915751	7.7e-05
chr19	46522877	A	G	rs146282647	PGLYRP1	MISSENSE	5.01	2	1	.	7.7e-05
chr5	68414334	G	A	rs61749603	SLC30A5	MISSENSE	6.16	2	1	0.00595238	0.011612
chr8	144620660	G	A	rs143014673	ZC3H3	MISSENSE	2.29	2	1	0.0018315	0.003
chr8	18079746	C	T	rs56379106	NAT1	MISSENSE	1.2	2	1	0.00137363	0.005536
chr12	16397624	C	A	Novel	SLC15A5	NONSENSE	0.626	2	1	.	.
chr20	16360240	G	A	rs117959133	KIF16B	MISSENSE	4.29	2	1	0.0018315	0.00246
chr19	52919804	C	T	rs370941362	ZNF528	MISSENSE	1.99	2	1	.	7.7e-05
chr6	109771691	G	A	rs61731700	MICAL1	MISSENSE	1.36	2	1	0.00824176	0.010918
chr13	25077802	G	A	rs141289254	PARP4	MISSENSE	4.78	2	1	0.00274725	0.003383
chr11	70336479	C	T	rs117843717	SHANK2	MISSENSE	4.63	2	1	0.00228938	0.002541
chr17	39658815	G	A	rs141432690	KRT13	MISSENSE	3.47	2	1	.	.
chr5	66480154	G	A	rs142013803	CD180	MISSENSE	2.05	2	1	.	0.000154
chr7	56131948	A	C	Novel	SUMF2	MISSTART	-0.655	2	1	.	.
chr16	2158369	C	T	rs148069029	PKD1	MISSENSE	4.4	2	1	0.00137363	0.000386
chr11	36614561	G	T	rs34629171	RAG2	MISSENSE	4.54	2	1	0.003663	0.010154
chr1	156918264	C	T	Novel	ARHGEF11	MISSENSE	5.75	2	1	.	.
chr17	37421678	G	A	Novel	FBXL20	MISSENSE	5.61	2	1	.	.
chr2	179401742	C	T	rs55742743	TTN	MISSENSE	5.55	2	1	0.00778388	0.015969
chr19	49364674	C	T	rs144507675	PLEKHA4	MISSENSE	4.56	2	1	.	7.7e-05
chr2	160136458	T	C	rs150218255	WDSUB1	DISRUPT	4.75	2	1	.	0.000384
chr1	39900144	G	A	Novel	MACF1	MISSENSE	6.03	2	1	.	.
chr2	179639092	T	C	Novel	TTN	MISSENSE	5.6	2	1	.	.
chr12	124364298	C	T	rs184163815	DNAH10	MISSENSE	4.85	2	1	0.000915751	0.000159
chr19	40196548	A	G	rs140242272	LGALS14	MISSTART	-0.363	2	1	0.000915751	0.000538
chrX	9905540	G	C	Novel	SHROOM2	MISSENSE	2.16	2	1	.	.
chr8	16035502	C	T	rs33912200	MSR1	DISRUPT	5.36	2	1	0.00137363	0.000615
chr19	49564992	G	A	rs61732310	NTF4	MISSENSE	3.54	2	1	0.0018315	0.002253
chr11	4626643	C	T	Novel	TRIM68	MISSENSE	4.41	2	1	.	.
chr17	36485998	A	G	rs149252987	GPR179	MISSENSE	4.18	2	1	0.00320513	0.007083
chr18	10759858	T	C	Novel	FAM38B	MISSENSE	5	2	1	.	.
chr1	55073623	A	G	rs148513524	ACOT11	MISSENSE	5.33	2	1	0.000457875	0.000384
chr13	114498154	G	C	rs150323609	FAM70B	MISSENSE	4.06	2	1	0.00228938	0.003691
chr11	134062648	C	A	rs151013524	NCAPD3	MISSENSE	5.88	2	1	0.00412088	0.001462
chr17	61557841	G	A	rs149412997	ACE	MISSENSE	4.02	2	1	.	0.000308
chr7	47342710	G	A	rs185351500	TNS3	MISSENSE	5.66	2	1	0.000457875	0.000164
chr11	102479755	C	T	rs147459787	MMP20	MISSENSE	5.38	2	1	.	0.000154
chr4	128802306	G	A	rs149003893	PLK4	MISSENSE	3.47	2	2	0.000457875	0.001692
chr19	57931677	C	G	rs376383093	ZNF17	MISSENSE	2.13	2	2	.	7.7e-05
chr13	42876666	G	T	rs373876270	AKAP11	MISSENSE	3.88	2	2	.	0.000231
chr2	202744780	T	G	Novel	CDK15	MISSENSE	6.06	2	2	.	.
chr12	113874611	C	T	rs151114284	SDSL	NONSENSE	0.0796	2	2	0.000915751	0.001768
chr2	71886111	G	A	rs185596534	DYSF	MISSENSE	4.75	2	2	0.00137363	0.000308
chr7	73183979	G	A	rs139191328	CLDN3	MISSENSE	4.94	2	2	0.000915751	0.004845
chr16	67580113	C	T	rs140898958	FAM65A	MISSENSE	5.08	2	2	.	0.001231
chr1	84876548	G	T	rs201348404	DNASE2B	MISSENSE	5.61	2	2	.	0.000333
chr2	24261427	C	A	Novel	C2orf44	MISSENSE	3.81	2	2	.	.
chr5	1038075	C	T	rs35433301	NKD2	MISSENSE	-0.0997	2	2	0.00320513	0.008252
chr19	12460586	A	T	Novel	ZNF442	MISSENSE	-1.58	2	2	.	.
chr7	107569962	A	G	rs35915664	LAMB1	MISSENSE	5.42	2	2	0.014652	0.014686
chr7	92763720	G	A	rs151304501	SAMD9L	MISSENSE	4.59	2	2	0.00686813	0.016223
chr11	6190653	G	A	rs186059999	OR52B2	MISSENSE	-3.3	2	2	0.000457875	.
chr11	108380281	T	C	rs146199863	EXPH5	MISSENSE	5.8	2	2	0.00137363	0.003847
chr20	40710643	C	T	rs151076965	PTPRT	MISSENSE	6.07	2	2	0.00457875	0.003812
chr15	62148606	C	T	rs146072191	VPS13C	MISSENSE	5.8	2	2	.	0.000538
chr5	167643826	C	T	rs370482080	ODZ2	MISSENSE	5.42	2	2	.	8e-05
chr17	39538276	G	A	rs144045423	KRT34	MISSENSE	4.83	2	2	0.000457875	0.002076
chr15	89424765	C	T	rs140982817	HAPLN3	MISSENSE	4.21	2	2	0.000915751	0.004385
chr15	87217553	G	C	rs181958589	AGBL1	MISSENSE	5.49	2	2	0.000457875	0.001862
chr5	112926913	T	A	rs200971375	YTHDC2	MISSENSE	5.39	2	2	.	7.7e-05
chr9	125288720	G	A	rs201161748	OR1N1	MISSENSE	3.68	2	2	.	0.000154
chr16	20477021	G	A	rs146045291	ACSM2A	NONSENSE	1.48	2	2	0.00320513	0.006535
chr2	179458300	C	T	Novel	TTN	MISSENSE	6.02	2	2	.	.
chr1	40717144	C	G	rs80094747	TMCO2	MISSENSE	3.22	2	2	0.0114469	0.016377
chr2	53943803	C	T	rs140678678	ASB3	MISSENSE	5.26	2	2	.	0.003537
chr1	170961360	G	A	rs189860161	C1orf129	MISSENSE	4.7	2	2	0.00274725	0.007925
chr10	99211436	C	T	Novel	ZDHHC16	NONSENSE	3.71	2	2	.	.
chr2	26407120	A	T	rs116239749	FAM59B	MISSENSE	4.55	2	2	0.00320513	0.008103
chr7	100486464	T	G	rs141166290	UFSP1	NONSTOP	3.25	2	2	0.000915751	0.00123
chr17	27437032	G	A	rs200969774	MYO18A	MISSENSE	4.17	2	2	.	0.000617
chr5	169310074	C	G	Novel	FAM196B	MISSENSE	3.49	2	2	.	.
chr1	208212224	C	T	rs34457681	PLXNA2	MISSENSE	2.58	2	2	0.018315	0.019606
chr7	94917894	G	A	rs149869201	PPP1R9A	MISSENSE	5.61	2	2	0.00137363	0.001
chr8	101051163	G	A	rs150732363	RGS22	MISSENSE	5.32	2	2	0.000915751	0.000335
chr11	124180133	T	C	rs375820482	OR8D1	MISSENSE	4.08	2	2	.	7.7e-05
chr8	26721888	A	C	rs2229125	ADRA1A	MISSENSE	5.12	2	2	0.0151099	0.017684
chr19	900077	C	T	Novel	C19orf22	MISSENSE	3.43	2	2	.	.
chr12	10862617	G	A	rs139977998	CSDA	MISSENSE	4.25	2	2	.	0.001692
chr7	141490219	G	A	rs2234013	TAS2R5	MISSENSE	3.71	2	2	0.00320513	0.003614
chr13	39266483	C	T	Novel	FREM2	MISSENSE	5.4	2	2	.	.
chr16	89653121	G	A	rs376277946	CPNE7	MISSENSE	3.3	2	2	.	7.7e-05
chr6	41010736	A	T	rs140291735	TSPO2	MISSENSE	3.37	2	2	0.000457875	0.000846
chr16	67916892	C	T	Novel	EDC4	MISSENSE	5.71	2	2	.	.
chr7	100382373	C	T	Novel	ZAN	NONSENSE	-0.271	2	2	.	.
chr13	98645392	C	T	Novel	IPO5	MISSENSE	6.17	2	2	.	.
chr3	150908578	G	T	rs34501514	MED12L	MISSENSE	5.48	2	2	0.00457875	0.00692
chr12	85441189	C	T	rs138097524	LRRIQ1	NONSENSE	1.51	2	2	.	7.7e-05
chr8	121466092	A	G	rs141824798	MTBP	MISSENSE	2.41	2	2	0.00549451	0.006999
chr11	5364030	T	C	rs145231699	OR51B5	MISSENSE	4.77	2	2	0.00228938	0.00177
chr14	77236375	C	T	rs376902185	VASH1	MISSENSE	4	2	2	.	7.7e-05
chr5	140788013	G	A	rs371079756	PCDHGB6	MISSENSE	5.38	2	2	.	8.2e-05
chr1	167038219	C	A	rs72689400	GPA33	MISSENSE	3.35	2	2	0.00778388	0.011379
chr2	95601120	C	A	Novel	LOC442028	DISRUPT	0.0465	2	2	.	.
chr19	12384411	G	A	rs142288021	ZNF44	MISSENSE	-1.46	2	2	0.00320513	0.003691
chr2	178879181	G	A	rs76308115	PDE11A	NONSENSE	0.033	2	2	0.0018315	0.003844
chr12	52711747	C	A	rs146753414	KRT83	NONSENSE	5.15	2	2	0.0128205	0.013609
chr15	32921855	G	C	rs140472511	ARHGAP11A	MISSENSE	5.39	2	2	0.00228938	0.004307
chr2	118743615	G	A	Novel	CCDC93	MISSENSE	4.81	2	2	.	.
chr15	90447042	G	A	rs200982470	C15orf38	MISSENSE	4.58	2	2	.	7.9e-05
chr6	117686881	C	A	rs147172890	ROS1	MISSENSE	4.06	2	2	.	0.000461
chr2	179574313	G	A	rs184923756	TTN	MISSENSE	5.9	2	2	0.000457875	0.00016
chr8	8654896	G	C	rs367920722	MFHAS1	MISSENSE	5.73	2	3	.	7.7e-05
chr1	68604134	G	A	rs41287852	LOC100289178	DISRUPT	-4.55	2	3	0.00824176	.
chr1	210415135	G	A	rs138093906	SERTAD4	MISSENSE	5.55	2	3	0.00137363	0.001538
chr5	156485931	C	T	rs62621083	HAVCR1	DISRUPT	1.8	2	3	0.00595238	.
chr19	58067703	A	G	rs139899284	ZNF550	MISSENSE	4.23	2	3	0.00549451	0.007689
chr5	68849441	G	C	rs2666626	LOC100506658	MISSENSE	4.54	2	3	.	.
chr1	150960593	G	A	rs149528939	ANXA9	MISSENSE	5.31	2	3	0.003663	0.006382
chr16	3647691	T	C	rs149126845	BTBD12	MISSENSE	4.22	2	3	0	0.000231
chr1	53580452	C	T	rs149844615	SLC1A7	MISSENSE	5.42	2	3	0.000457875	0.001384
chr16	20693663	C	G	rs61740631	ACSM1	MISSENSE	3.96	2	3	0.0119048	0.016074
chr7	21932182	A	T	Novel	DNAH11	MISSENSE	3.64	2	3	.	.
chr7	99995536	G	C	rs201649203	PILRA	DISRUPT	3.36	2	3	.	0.000384
chr2	113067622	A	G	rs79245040	ZC3H6	MISSENSE	5.86	2	3	0.0187729	0.01604
chr4	3446079	G	T	rs41264743	HGFAC	MISSENSE	2.89	2	3	0.00595238	0.009915
chr7	72849221	A	C	rs73134914	FZD9	MISSENSE	4.1	2	3	0.00732601	0.018069
chr8	24344811	G	A	rs146451180	ADAM7	MISSENSE	5.03	2	3	0.000915751	0.002076
chr4	72338618	C	T	Novel	SLC4A4	MISSENSE	5.44	2	3	.	.
chr10	116056981	G	A	rs45528437	AFAP1L2	MISSENSE	3.43	2	3	0.003663	0.012071
chr17	673330	T	C	rs116072465	GLOD4	MISSENSE	5.79	2	3	0.000915751	0.000846
chr17	66038392	C	G	rs11545989	KPNA2	MISSENSE	5.71	2	3	0.00228938	0.004078
chr7	21882209	G	A	rs34879202	DNAH11	MISSENSE	5.36	2	3	0.00457875	0.011587
chr3	17446447	G	A	rs34457748	TBC1D5	MISSENSE	5.12	2	3	0.00320513	0.003183
chr1	155013056	C	T	rs138112772	DCST1	MISSENSE	3.65	2	3	.	0.000538
chr20	49221303	T	C	rs116905185	FAM65C	MISSENSE	3.95	2	3	0.00274725	0.005613
chr18	12277150	G	A	rs115278913	CIDEA	MISSENSE	3.99	2	3	0.00137363	0.003152
chr2	167162344	C	T	rs73969684	SCN9A	MISSENSE	5.09	2	3	0.00595238	0.00571
chr18	56246839	T	A	Novel	ALPK2	MISSENSE	4.38	2	3	.	.
chr2	168101294	T	G	rs199992905	XIRP2	MISSENSE	6.08	2	3	.	.
chr3	133496032	G	A	rs121918677	TF	MISSENSE	5.46	2	3	0.00320513	0.003691
chr15	35830576	G	A	Novel	ATPBD4	MISSENSE	5.81	2	3	.	.
chr4	6599928	C	A	rs73209757	MAN2B2	MISSENSE	3.98	2	3	0	0.003229
chr1	5940243	G	A	rs17472401	NPHP4	MISSENSE	0.782	2	3	0.0119048	0.015892
chrX	72673375	G	T	Novel	CDX4	MISSENSE	-0.348	2	3	.	.
chr14	100118672	C	T	Novel	HHIPL1	MISSENSE	3.73	2	3	.	.
chr22	32643460	C	A	rs62239058	SLC5A4	NONSENSE	0.571	2	3	0.00732601	0.010764
chr22	32628900	C	T	rs62239049	SLC5A4	MISSENSE	4.74	2	3	0.00732601	0.010303
chrX	118230509	C	T	rs145929840	KIAA1210	MISSENSE	-2.87	2	3	0.00783605	0.007629
chr1	11105542	C	T	rs41307788	MASP2	MISSENSE	4.22	2	3	0.00412088	0.007459
chr16	23634293	C	T	rs45551636	PALB2	MISSENSE	5.84	2	4	0.0105311	0.017854
chr3	113345006	G	A	rs376955023	SIDT1	MISSENSE	5.47	2	4	.	0.000154
chr17	70070688	A	G	Novel	FLJ37644	DISRUPT	-4.28	2	4	.	.
chr17	39137262	C	T	rs200935213	KRT40	MISSENSE	5.4	2	4	.	0.000324
chr16	4638318	G	A	rs150345449	LOC342346	MISSENSE	5.89	2	4	0.000915751	0.000219
chrX	13681517	G	A	Novel	TCEANC	MISSENSE	5.41	2	4	.	.
chr3	8609190	G	C	Novel	LMCD1	MISSENSE	5.52	2	4	.	.
chr14	104493079	T	C	rs144686761	TDRD9	MISSENSE	5.55	2	4	0.000915751	0.001538
chr4	84206004	T	A	rs112033303	COQ2	NONSENSE	-4.06	2	4	0.0119048	0.016797
chr8	8235191	G	A	rs201219172	PRAGMIN	MISSENSE	4.66	2	4	0.00228938	0.003087
chr16	88497219	G	T	Novel	ZNF469	MISSENSE	2.34	2	4	.	.
chr8	144589949	G	A	Novel	ZC3H3	MISSENSE	5.53	2	5	.	.
chr8	71646544	T	A	rs375243	XKR9	MISSENSE	4.98	2	5	.	0.000154
chr1	154185037	T	C	rs146574729	C1orf43	MISSENSE	4.27	2	5	.	0.000384
chr17	48226953	G	T	Novel	PPP1R9B	NONSENSE	4.52	2	5	.	.
chr6	151270231	G	A	rs61748674	MTHFD1L	MISSENSE	5.9	2	6	0.00641026	0.013302
chr5	179320308	T	C	rs199690704	TBC1D9B	MISSENSE	4.76	2	6	.	0.000154
chr11	65715203	C	T	rs117506262	TSGA10IP	NONSENSE	-3.58	2	6	.	0.00168
chr15	89444912	G	A	rs149096162	MFGE8	MISSENSE	5.36	2	9	0.000915751	0.000692
