# Supplementary material for: Genomic View of Bipolar Disorder Revealed by Whole Genome Sequencing in a Genetic Isolate
Source: PLoS Genet. 2014 Mar 13;10(3):e1004229. doi: 10.1371/journal.pgen.1004229 (PMC3953017; doi:10.1371/journal.pgen.1004229)
Supplement: Table S5 — Exonic missense variants in genome-wide significant BP association hits in the ANK3, ODZ4 and NEK4-ITIH1-ITIH3-ITIH4 region as well as 24 genes reported in two recent whole-exome sequencing studies. (XLS) [file pgen.1004229.s016.xls]

## Sheet: Sheet2
Chrom	Begin	End	Type	Ref	Alt	dbSNP 138	Gene	Effect	SIFT	Polyphen2	#BP1 samples (total BP1=23)	# Well samples (total Other=24)	1000G freq.	NHLBI freq.
chr10	61831650	61831651	snp	C	G	rs41274672	ANK3	MISSENSE	TOLERATED	benign	3	1	0.00588235	0.011687
chr10	61832902	61832903	snp	C	T	rs61732397	ANK3	MISSENSE	TOLERATED	possibly damaging	3	3	0	0.000384
chr3	52812959	52812960	snp	C	T	rs200146582	ITIH1	MISSENSE	TOLERATED	probably damaging	3	2	.	0.000154
chr10	64950832	64950833	snp	C	G	rs201787760	JMJD1C	MISSENSE	TOLERATED	probably damaging	3	4	.	0.000507
chr10	64937500	64937501	snp	G	C	rs34491125	JMJD1C	MISSENSE	TOLERATED	probably damaging	6	7	0.018315	0.025488
chr5	167474473	167474474	snp	A	G	rs114898031	ODZ2	MISSENSE	TOLERATED	possibly damaging	5	4	0.00595238	0.018397
chr5	167643825	167643826	snp	C	T	rs370482080	ODZ2	MISSENSE	DELETERIOUS	probably damaging	2	2	.	8e-05
chr11	78449582	78449583	snp	G	A	rs76283314	ODZ4	MISSENSE	DELETERIOUS	possibly damaging	2	1	0.0117647	0.008237
chr11	78380036	78380037	snp	C	T	rs201769315	ODZ4	MISSENSE	TOLERATED	possibly damaging	2	1	.	0.000405
chr11	116649758	116649759	snp	T	C	rs74773964	ZNF259	MISSENSE	TOLERATED	possibly damaging	2	1	0.0155678	0.015084
