# Supplementary material for: Genomic View of Bipolar Disorder Revealed by Whole Genome Sequencing in a Genetic Isolate
Source: PLoS Genet. 2014 Mar 13;10(3):e1004229. doi: 10.1371/journal.pgen.1004229 (PMC3953017; doi:10.1371/journal.pgen.1004229)
Supplement: Table S10 — Result from rareFBAT burden test analysis of 47 genes under the 2p25 linkage peak. Exonic missense and eSNP variants were included in the test for each gene. (XLS) [file pgen.1004229.s021.xls]

## Sheet: Sheet1
Peak chromosome	Gene	#SNPs	rFBAT P	corr. rFBAT P
2p25	ITGB1BP1	143 SNPs	0.00522554	0.011693
2p25	ASAP2	96 SNPs	0.0122853	0.0215299
2p25	IAH1	106 SNPs	0.0265741	0.0377954
2p25	LOC339788	9 SNPs	0.029374	0.062645
2p25	ATP6V1C2	222 SNPs	0.0434242	0.0294831
2p25	LOC728597	2 SNPs	0.0542857	0.0815932
2p25	NOL10	192 SNPs	0.0571758	0.0367094
2p25	KCNF1	17 SNPs	0.0822729	0.109259
2p25	KLF11	2 SNPs	0.0832736	0.109923
2p25	ODC1	5 SNPs	0.0900355	0.196627
2p25	MBOAT2	31 SNPs	0.0921685	0.136394
2p25	LOC730811	13 SNPs	0.131459	0.309995
2p25	ROCK2	13 SNPs	0.134334	0.158994
2p25	KIDINS220	33 SNPs	0.147115	0.204051
2p25	TPO	31 SNPs	0.155698	0.12437
2p25	PQLC3	44 SNPs	0.181515	0.295007
2p25	ID2	9 SNPs	0.205583	0.203415
2p25	LOC150622	60 SNPs	0.267908	0.1927
2p25	CPSF3	2 SNPs	0.317311	0.449692
2p25	PDIA6	2 SNPs	0.325179	0.254457
2p25	C2orf46	1 SNPs	0.386476	0.527089
2p25	CYS1	5 SNPs	0.387641	0.51941
2p25	RRM2	26 SNPs	0.389994	0.37071
2p25	GREB1	12 SNPs	0.418093	0.357968
2p25	ADI1	179 SNPs	0.446031	0.405989
2p25	TAF1B	124 SNPs	0.469541	0.563441
2p25	TMEM18	10 SNPs	0.469736	0.368189
2p25	HPCAL1	4 SNPs	0.487231	0.482944
2p25	ALLC	63 SNPs	0.514873	0.454339
2p25	ADAM17	1 SNPs	0.527089	0.669815
2p25	TSSC1	56 SNPs	0.537824	0.458059
2p25	RSAD2	6 SNPs	0.551671	0.477879
2p25	RNASEH1	18 SNPs	0.595865	0.665376
2p25	MYT1L	7 SNPs	0.642406	0.68088
2p25	FAM150B	14 SNPs	0.662534	0.677485
2p25	TTC15	215 SNPs	0.679578	0.645922
2p25	SOX11	15 SNPs	0.70717	0.721577
2p25	LINC00487	60 SNPs	0.714878	0.752782
2p25	LOC100506274	210 SNPs	0.726515	0.696009
2p25	SH3YL1	2 SNPs	0.735391	0.747597
2p25	GRHL1	19 SNPs	0.840064	0.860977
2p25	CMPK2	38 SNPs	0.850451	0.890425
2p25	NTSR2	6 SNPs	0.854001	0.260732
2p25	SNTG2	139 SNPs	0.872145	0.931263
2p25	COLEC11	78 SNPs	0.922866	0.980243
2p25	LOC727982	34 SNPs	0.971828	0.945432
2p25	RNF144A	126 SNPs	0.993992	0.914026
