# Supplementary material for: Genomic View of Bipolar Disorder Revealed by Whole Genome Sequencing in a Genetic Isolate
Source: PLoS Genet. 2014 Mar 13;10(3):e1004229. doi: 10.1371/journal.pgen.1004229 (PMC3953017; doi:10.1371/journal.pgen.1004229)
Supplement: Table S13 — Result from rareFBAT burden test analysis of 98 genes under the 16p13 linkage peak. Exonic missense and eSNP variants were included in the test for each gene. (XLS) [file pgen.1004229.s024.xls]

## Sheet: Sheet1
Peak chromosome	Gene	#SNPs	rFBAT P	corr. rFBAT P
16p13	ABCC6	5 SNPs	0.000553598	0.0014007
16p13	CLEC19A	1 SNPs	0.0126886	0.0526563
16p13	SNN	36 SNPs	0.0270847	0.198155
16p13	RSL1D1	24 SNPs	0.0298038	0.0840179
16p13	SCNN1B	25 SNPs	0.0389128	0.10744
16p13	TMC7	1 SNPs	0.0403772	0.050348
16p13	UMOD	4 SNPs	0.0475116	0.0345796
16p13	VWA3A	49 SNPs	0.0551703	0.150219
16p13	ZP2	42 SNPs	0.057275	0.157487
16p13	LOC400499	14 SNPs	0.0775661	0.0380719
16p13	CDR2	39 SNPs	0.077689	0.169497
16p13	C16orf52	5 SNPs	0.0861161	0.15224
16p13	IQCK	168 SNPs	0.0893504	0.182365
16p13	C16orf88	222 SNPs	0.0898087	0.177558
16p13	EEF2K	68 SNPs	0.0946561	0.1571
16p13	NDE1	28 SNPs	0.112783	0.125358
16p13	TMC5	248 SNPs	0.122214	0.214181
16p13	NTAN1	12 SNPs	0.129598	0.142907
16p13	RUNDC2B	2 SNPs	0.140232	0.189531
16p13	DNAH3	12 SNPs	0.140882	0.166603
16p13	PDILT	23 SNPs	0.146071	0.169035
16p13	LOC81691	34 SNPs	0.148147	0.0771159
16p13	LITAF	17 SNPs	0.151763	0.376367
16p13	UQCRC2	3 SNPs	0.163445	0.239812
16p13	LYRM1	1 SNPs	0.182957	0.244786
16p13	RMI2	252 SNPs	0.190078	0.182392
16p13	ABCC1	11 SNPs	0.196207	0.336409
16p13	RBBP6	14 SNPs	0.231643	0.346228
16p13	LCMT1	10 SNPs	0.238483	0.680327
16p13	PDXDC1	15 SNPs	0.241784	0.323958
16p13	ZC3H7A	10 SNPs	0.247091	0.287479
16p13	SCNN1G	1 SNPs	0.249817	0.193646
16p13	CRYM	6 SNPs	0.255465	0.353884
16p13	HS3ST2	3 SNPs	0.262024	0.332509
16p13	FOPNL	35 SNPs	0.301417	0.339519
16p13	COQ7	23 SNPs	0.302458	0.312292
16p13	LOC388210	4 SNPs	0.311714	0.302191
16p13	BFAR	10 SNPs	0.318868	0.291756
16p13	PLK1	1 SNPs	0.331217	0.325751
16p13	ACSM3	5 SNPs	0.359978	0.44475
16p13	KIAA0430	6 SNPs	0.361503	0.349957
16p13	DCTN5	8 SNPs	0.367584	0.825075
16p13	CPPED1	24 SNPs	0.369533	0.487644
16p13	CLEC16A	39 SNPs	0.388971	0.497627
16p13	MKL2	3 SNPs	0.393605	0.509923
16p13	C16orf45	1 SNPs	0.396728	0.404416
16p13	NOMO1	1 SNPs	0.414216	0.654721
16p13	TXNDC11	44 SNPs	0.429503	0.315696
16p13	TNRC6A	17 SNPs	0.446338	0.477122
16p13	RRN3	18 SNPs	0.482331	0.583131
16p13	SYT17	38 SNPs	0.518965	0.559908
16p13	GPRC5B	4 SNPs	0.522926	0.479494
16p13	THUMPD1	18 SNPs	0.559441	0.542961
16p13	ACSM1	1 SNPs	0.563703	0.637352
16p13	PRM3	3 SNPs	0.569966	0.656525
16p13	PRKCB	7 SNPs	0.585383	0.638393
16p13	ANKS4B	13 SNPs	0.589117	0.654854
16p13	TNP2	43 SNPs	0.608937	0.790234
16p13	CP110	1 SNPs	0.61797	0.608728
16p13	USP31	207 SNPs	0.625534	0.611918
16p13	ACSM5	34 SNPs	0.642858	0.571578
16p13	ITPRIPL2	13 SNPs	0.643086	0.614216
16p13	NDUFAB1	29 SNPs	0.651765	0.795324
16p13	SHISA9	17 SNPs	0.654957	0.465044
16p13	ERN2	15 SNPs	0.655513	0.748553
16p13	ARHGAP17	3 SNPs	0.66081	0.782203
16p13	RRN3P1	44 SNPs	0.686213	0.579835
16p13	GDE1	12 SNPs	0.688889	0.692616
16p13	CHP2	1 SNPs	0.700896	0.756299
16p13	EARS2	3 SNPs	0.707717	0.786308
16p13	GGA2	18 SNPs	0.708649	0.654466
16p13	ACSM2A	1 SNPs	0.736787	0.669641
16p13	GSPT1	31 SNPs	0.740824	0.769502
16p13	PRM1	9 SNPs	0.74153	0.757732
16p13	SMG1	14 SNPs	0.769891	0.784641
16p13	PLA2G10	4 SNPs	0.775297	0.747377
16p13	ERCC4	53 SNPs	0.782806	0.911171
16p13	CACNG3	6 SNPs	0.787725	0.818196
16p13	DEXI	39 SNPs	0.790405	0.761883
16p13	CCP110	20 SNPs	0.812237	0.809826
16p13	MYH11	4 SNPs	0.843441	0.853174
16p13	COG7	150 SNPs	0.845884	0.772946
16p13	SOCS1	75 SNPs	0.848492	0.905117
16p13	BCAR4	29 SNPs	0.851815	0.834106
16p13	SNX29	8 SNPs	0.85564	0.888325
16p13	IGSF6	2 SNPs	0.863376	0.917484
16p13	CRYM-AS1	4 SNPs	0.863489	0.835475
16p13	TMEM159	127 SNPs	0.864115	0.861352
16p13	UBFD1	74 SNPs	0.898559	0.803148
16p13	PALB2	20 SNPs	0.916006	0.983368
16p13	ACSM2B	80 SNPs	0.925199	0.88164
16p13	EMP2	1 SNPs	0.927518	0.932721
16p13	ARL6IP1	13 SNPs	0.945491	0.936455
16p13	GP2	60 SNPs	0.972241	0.916703
16p13	XYLT1	3 SNPs	0.977403	0.952907
16p13	ERI2	72 SNPs	0.996996	0.997738
16p13	TNFRSF17	116 SNPs	0.998677	0.922468
16p13	LOC100505691	1 SNPs	1	1
