# Supplementary material for: Genomic View of Bipolar Disorder Revealed by Whole Genome Sequencing in a Genetic Isolate
Source: PLoS Genet. 2014 Mar 13;10(3):e1004229. doi: 10.1371/journal.pgen.1004229 (PMC3953017; doi:10.1371/journal.pgen.1004229)
Supplement: Table S14 — Result from rareFBAT burden test analysis of 66 genes under the 18p11 linkage peak. Exonic missense and eSNP variants were included in the test for each gene. (XLS) [file pgen.1004229.s025.xls]

## Sheet: Sheet1
Peak chromosome	Gene	#SNPs	rFBAT P	corr. rFBAT P
18p11	C18orf19	215 SNPs	0.00940633	0.0501913
18p11	CEP192	222 SNPs	0.0113376	0.0345456
18p11	CCDC165	53 SNPs	0.0240276	0.063405
18p11	PTPRM	22 SNPs	0.0297011	0.0712645
18p11	LAMA3	85 SNPs	0.0318976	0.22119
18p11	SNRPD1	68 SNPs	0.0357588	0.181864
18p11	MIB1	54 SNPs	0.0407004	0.163753
18p11	RIOK3	95 SNPs	0.0544914	0.1337
18p11	MC5R	6 SNPs	0.0727121	0.208058
18p11	TTC39C	162 SNPs	0.0864849	0.117738
18p11	CHMP1B	100 SNPs	0.0906729	0.249027
18p11	TAF4B	6 SNPs	0.0983315	0.105811
18p11	CHST9-AS1	321 SNPs	0.0989542	0.160579
18p11	RAB31	2 SNPs	0.110121	0.596994
18p11	SLMO1	20 SNPs	0.11109	0.154462
18p11	ANKRD29	2 SNPs	0.11165	0.190282
18p11	RBBP8	180 SNPs	0.126503	0.566244
18p11	TWSG1	94 SNPs	0.137751	0.18085
18p11	KCTD1	18 SNPs	0.138064	0.182993
18p11	ROCK1	22 SNPs	0.148911	0.232565
18p11	CABYR	72 SNPs	0.162857	0.367923
18p11	FAM38B	8 SNPs	0.185442	0.265453
18p11	NPC1	76 SNPs	0.189072	0.686505
18p11	C18orf45	9 SNPs	0.210168	0.32037
18p11	CABLES1	14 SNPs	0.233975	0.684792
18p11	CTAGE1	3 SNPs	0.238739	0.694614
18p11	LOC100288122	6 SNPs	0.240837	0.29371
18p11	ESCO1	21 SNPs	0.248708	0.482652
18p11	CIDEA	30 SNPs	0.253473	0.45268
18p11	ZNF519	47 SNPs	0.2606	0.441399
18p11	PSMA8	36 SNPs	0.271346	0.274785
18p11	PIEZO2	12 SNPs	0.322252	0.416114
18p11	OSBPL1A	7 SNPs	0.331388	0.302584
18p11	IMPACT	18 SNPs	0.340986	0.329235
18p11	GREB1L	2 SNPs	0.346226	0.527208
18p11	PSMG2	65 SNPs	0.372227	0.408461
18p11	RAB12	14 SNPs	0.376309	0.41028
18p11	IMPA2	34 SNPs	0.397426	0.432692
18p11	PTPN2	114 SNPs	0.405953	0.485082
18p11	NDUFV2	1 SNPs	0.432768	0.371093
18p11	CEP76	192 SNPs	0.45242	0.485216
18p11	APCDD1	77 SNPs	0.489724	0.875317
18p11	CHST9	239 SNPs	0.532582	0.599866
18p11	TXNDC2	6 SNPs	0.539431	0.556713
18p11	PPP4R1	30 SNPs	0.547678	0.680506
18p11	CDH2	159 SNPs	0.558522	0.514952
18p11	LOC729950	1 SNPs	0.563703	0.725496
18p11	AFG3L2	18 SNPs	0.565418	0.595208
18p11	NAPG	151 SNPs	0.595747	0.576908
18p11	HRH4	11 SNPs	0.600081	0.608457
18p11	ZNF521	49 SNPs	0.608073	0.708416
18p11	C18orf8	249 SNPs	0.610266	0.946847
18p11	RNMT	21 SNPs	0.6229	0.647532
18p11	VAPA	50 SNPs	0.622952	0.671542
18p11	SEH1L	1 SNPs	0.630526	0.674237
18p11	GNAL	9 SNPs	0.654831	0.717614
18p11	TUBB6	25 SNPs	0.655537	0.800498
18p11	ANKRD12	37 SNPs	0.669687	0.771674
18p11	AQP4	9 SNPs	0.710815	0.357395
18p11	ANKRD62	1 SNPs	0.834827	0.857462
18p11	TMEM241	1 SNPs	0.851733	0.840294
18p11	MPPE1	98 SNPs	0.904984	0.95338
18p11	C18orf1	35 SNPs	0.917832	0.942574
18p11	ANKRD30B	100 SNPs	0.918057	0.797238
18p11	MC2R	5 SNPs	0.929061	0.765214
18p11	KIAA0802	3 SNPs	0.935717	0.94165
